# Supplementary material for: Comparison of different tracheal intubation methods for unstable upper cervical spine injuries in a human cadaver model
Source: Sci Rep. 2025 Jul 7;15:24325. doi: 10.1038/s41598-025-09724-2 (PMC12234655; doi:10.1038/s41598-025-09724-2)
Supplement: Supplementary file 1 — Supplementary Material 1 [file 41598_2025_9724_MOESM1_ESM.xlsx]

## Sheet: Tests
Table S1: The table shows the complete comparative analysis of all endpoints, including statistical subanalyses.
WDS difference 1
Spine Intact
Kind of intubation	n1	n2	N	median1	median2	Dmedian	U-value	p-value	sig. level	Z-value	effect size r
CL vs. VL	17	18	35	-0.36	-0.33	-0.03	151	0.961	ns	-0.066	0.011156
CL vs. FO	17	17	34	-0.36	-0.31	-0.05	116.5	0.339	ns	-0.965	0.165496
VL vs. FO	18	17	35	-0.33	-0.31	-0.02	127.5	0.405	ns	-0.842	0.142324
Spine AOD
Kind of intubation	n1	n2	N	median1	median2	Dmedian	U-value	p-value	sig. level	Z-value	effect size r
CL vs. VL	17	17	34	-1.31	-0.64	-0.67	70.5	0.009	p < 0,01	-2.55	0.437321
CL vs. FO	17	16	33	-1.31	-0.465	-0.845	30.5	0	p < 0,001	-3.802	0.661843
VL vs. FO	17	16	33	-0.64	-0.465	-0.175	68.5	0.014	p < 0,05	-2.433	0.423531
Spine AOD + AAI
Kind of intubation	n1	n2	N	median1	median2	Dmedian	U-value	p-value	sig. level	Z-value	effect size r
CL vs. VL	17	18	35	-1.06	-0.84	-0.22	82.5	0.019	p < 0,05	-2.329	0.393673
CL vs. FO	17	14	31	-1.06	-0.445	-0.615	18.5	0	p < 0,001	-3.992	0.716984
VL vs. FO	18	14	32	-0.84	-0.445	-0.395	60.5	0.011	p < 0,05	-2.49	0.440174
WDS difference 2
Spine Intact
Kind of intubation	n1	n2	N	median1	median2	Dmedian	U-value	p-value	sig. level	Z-value	effect size r
CL vs. VL	17	18	35	-0.17	-0.205	0.035	123.5	0.335	ns	-0.975	0.164805
CL vs. FO	17	15	32	-0.17	-0.6	0.43	96.5	0.246	ns	-1.171	0.207006
VL vs. FO	18	15	33	-0.205	-0.6	0.395	81.5	0.052	ns	-1.935	0.33684
Spine AOD
Kind of intubation	n1	n2	N	median1	median2	Dmedian	U-value	p-value	sig. level	Z-value	effect size r
CL vs. VL	16	17	33	-0.195	-0.22	0.025	105	0.276	ns	-1.118	0.194619
CL vs. FO	16	16	32	-0.195	-0.09	-0.105	73.5	0.039	p < 0,05	-2.055	0.363276
VL vs. FO	17	16	33	-0.22	-0.09	-0.13	53	0.002	p < 0,01	-2.991	0.520666
Spine AOD + AAI
Kind of intubation	n1	n2	N	median1	median2	Dmedian	U-value	p-value	sig. level	Z-value	effect size r
CL vs. VL	17	17	34	-0.32	-0.41	0.09	133	0.708	ns	-0.396	0.0679134
CL vs. FO	17	13	30	-0.32	-0.22	-0.1	69	0.086	ns	-1.738	0.317314
VL vs. FO	17	13	30	-0.41	-0.22	-0.19	60	0.035	p < 0,05	-2.114	0.385962
A0 difference
Spine Intact
Kind of intubation	n1	n2	N	median1	median2	Dmedian	U-value	p-value	sig. level	Z-value	effect size r
CL vs. VL	17	18	35	6.04	5.295	0.745	100	0.083	ns	-1.749	0.295635
CL vs. FO	17	17	34	6.04	3.95	2.09	42.5	0	p < 0,001	-3.514	0.602646
VL vs. FO	18	17	35	5.295	3.95	1.345	89	0.035	p < 0,05	-2.112	0.356993
Spine AOD
Kind of intubation	n1	n2	N	median1	median2	Dmedian	U-value	p-value	sig. level	Z-value	effect size r
CL vs. VL	17	17	34	6.27	6.27	0	139.5	0.865	ns	-0.172	0.0294978
CL vs. FO	17	16	33	6.27	4.49	1.78	37	0	p < 0,001	-3.566	0.620761
VL vs. FO	17	16	33	6.27	4.49	1.78	44	0	p < 0,001	-3.314	0.576893
Spine AOD + AAI
Kind of intubation	n1	n2	N	median1	median2	Dmedian	U-value	p-value	sig. level	Z-value	effect size r
CL vs. VL	17	18	35	6.47	6.975	-0.505	135	0.568	ns	-0.594	0.100404
CL vs. FO	17	15	32	6.47	4.35	2.12	51.5	0.003	p < 0,01	-2.87	0.507349
VL vs. FO	18	15	33	6.975	4.35	2.625	51	0.002	p < 0,01	-3.037	0.528674
A1 difference
Spine Intact
Kind of intubation	n1	n2	N	median1	median2	Dmedian	U-value	p-value	sig. level	Z-value	effect size r
CL vs. VL	17	18	35	3.7	2.995	0.705	90.5	0.038	p < 0,05	-2.063	0.348711
CL vs. FO	17	15	32	3.7	2.33	1.37	39	0	p < 0,001	-3.342	0.590788
VL vs. FO	18	15	33	2.995	2.33	0.665	76	0.033	p < 0,05	-2.133	0.371308
Spine AOD
Kind of intubation	n1	n2	N	median1	median2	Dmedian	U-value	p-value	sig. level	Z-value	effect size r
CL vs. VL	16	17	33	3.225	2.7	0.525	113	0.423	ns	-0.829	0.14431
CL vs. FO	16	16	32	3.225	2.335	0.89	69	0.026	p < 0,05	-2.224	0.393151
VL vs. FO	17	16	33	2.7	2.335	0.365	88.5	0.081	ns	-1.711	0.297847
Spine AOD + AAI
Kind of intubation	n1	n2	N	median1	median2	Dmedian	U-value	p-value	sig. level	Z-value	effect size r
CL vs. VL	17	18	35	4.17	3.21	0.96	82.5	0.019	p < 0,05	-2.327	0.393335
CL vs. FO	17	15	32	4.17	2.58	1.59	37	0	p < 0,001	-3.418	0.604223
VL vs. FO	18	15	33	3.21	2.58	0.63	67	0.013	p < 0,05	-2.459	0.428057
Distraction
Spine Intact
Kind of intubation	n1	n2	N	median1	median2	Dmedian	U-value	p-value	sig. level	Z-value	effect size r
CL vs. VL	14	15	29	-1.285	-1.12	-0.165	92.5	0.591	ns	-0.546	0.10139
CL vs. FO	14	12	26	-1.285	-0.8	-0.485	45	0.046	p < 0,05	-2.008	0.393801
VL vs. FO	15	12	27	-1.12	-0.8	-0.32	46	0.032	p < 0,05	-2.149	0.413575
Spine AOD
Kind of intubation	n1	n2	N	median1	median2	Dmedian	U-value	p-value	sig. level	Z-value	effect size r
CL vs. VL	13	14	27	-1.11	-1.205	0.095	84.5	0.756	ns	-0.316	0.0608142
CL vs. FO	13	13	26	-1.11	-0.92	-0.19	50	0.081	ns	-1.77	0.347126
VL vs. FO	14	13	27	-1.205	-0.92	-0.285	58.5	0.116	ns	-1.577	0.303494
Spine AOD + AAI
Kind of intubation	n1	n2	N	median1	median2	Dmedian	U-value	p-value	sig. level	Z-value	effect size r
CL vs. VL	14	15	29	-2.07	-1.76	-0.31	81.5	0.31	ns	-1.027	0.190709
CL vs. FO	14	12	26	-2.07	-0.97	-1.1	9	0	p < 0,001	-3.86	0.757008
VL vs. FO	15	12	27	-1.76	-0.97	-0.79	29	0.002	p < 0,01	-2.978	0.573116
Duration
Spine Intact
Kind of intubation	n1	n2	N	median1	median2	Dmedian	U-value	p-value	sig. level	Z-value	effect size r
CL vs. VL	18	18	36	10.54	11.52	-0.98	143	0.563	ns	-0.601	0.100167
CL vs. FO	18	18	36	10.54	23.285	-12.745	42	0	p < 0,001	-3.797	0.632833
VL vs. FO	18	18	36	11.52	23.285	-11.765	66	0.002	p < 0,01	-3.037	0.506167
Spine AOD
Kind of intubation	n1	n2	N	median1	median2	Dmedian	U-value	p-value	sig. level	Z-value	effect size r
CL vs. VL	18	18	36	11.19	10.965	0.225	148	0.673	ns	-0.443	0.0738333
CL vs. FO	18	16	34	11.19	17.4	-6.21	76	0.018	p < 0,05	-2.346	0.402336
VL vs. FO	16	18	34	10.965	17.4	-6.435	87	0.05	p < 0,05	-1.967	0.337338
Spine AOD + AAI
Kind of intubation	n1	n2	N	median1	median2	Dmedian	U-value	p-value	sig. level	Z-value	effect size r
CL vs. VL	18	18	36	9.81	9.76	0.05	156	0.864	ns	-0.19	0.0316667
CL vs. FO	18	15	33	9.81	16.69	-6.88	43.5	0	p < 0,001	-3.308	0.575849
VL vs. FO	18	15	33	9.76	16.69	-6.93	45	0	p < 0,001	-3.254	0.566449
